# Supplementary material for: Predictors of Child-to-Parent Violence in Adolescence: A Systematic Review
Source: Children (Basel). 2026 Jun 11;13(6):807. doi: 10.3390/children13060807 (PMC13297394; doi:10.3390/children13060807)
Supplement: Supplementary file 1 [file children-13-00807-s001.zip]

Archive with 1 entries (1 files):
- children-4315138-supplementary.pdf
